# Supplementary material for: Mortality among rough sleepers, squatters, residents of homeless shelters or hotels and sofa-surfers: a pooled analysis of UK birth cohorts
Source: Int J Epidemiol. 2021 Dec 6;51(3):839–46. doi: 10.1093/ije/dyab253 (PMC9189982; doi:10.1093/ije/dyab253)
Supplement: dyab253_Supplementary_Data [file dyab253_supplementary_data.zip]

Archive with 1 entries (1 files):
- ije-2021-07-1036-File005.odt
