# Supplementary material for: Mortality among rough sleepers, squatters, residents of homeless shelters or hotels and sofa-surfers: a pooled analysis of UK birth cohorts
Source: Int J Epidemiol. 2021 Dec 6;51(3):839–46. doi: 10.1093/ije/dyab253 (PMC9189982; doi:10.1093/ije/dyab253)
Supplement: dyab253_Supplementary_Data [file dyab253_supplementary_data.zip › ije-2021-07-1036-File005.odt]

Supplementary file

Table S1. Year of assessment of study variables
Table S2. Drug Use among Participants According to Whether they have been Homeless (n = 23,678)
Figure S1. Type of Homeless Residence in the 1958 National Child Development Study and the 1970 British Birth Cohort Study
Figure S2. Association between Homelessness and All-cause Mortality after Adjusting for Different Substances (n = 23,678)
Figure S3. Association between Homelessness and All-cause Mortality in Participants with No Missing Data (n = 19,247)
Figure S4. Association between Type of Residence and All-cause Mortality in Participants with No Missing Data (n = 19,247)
Figure S5. Association between Homelessness and All-cause Mortality after adjusting for Different Substances in Participants with No Missing Data (n = 19,247)


83.839.433.431.627.926.765.617.010.012.718.97.1020406080Sofa surfingOther placeRough sleepingBed and breakfasts/ hotelsHostel or homeless shelterSquatted1958 cohort1970 cohort%20406080Figure S1. Type of homeless residence in the 1958 National Child Development Study and the 1970 British Birth Cohort Study
83.8
39.4
33.4
31.6
27.9
26.7
65.6
17.0
10.0
12.7
18.9
7.1
0
20
40
60
80
Sofa surfing
Other place
Rough sleeping
Bed and breakfasts/ hotels
Hostel or homeless shelter
Squatted
1958 cohort
1970 cohort
%
20
40
60
80


Table S1. Year of assessment of study variables
Variables
1958 cohort
1970 cohort
Homelessness (exposure)
1991 
2000 
Mortality (outcome)
2016 
2014 
Covariates


 Gender
1991
2000
Socioeconomic status

 
 Unemployed
1991
2000
 Left school before 16-years
1991
2000
 No qualifications
1991
2000
Mental health

 
 Psychiatric morbidity (Malaise score ≥7)
1991
2000
 Seen specialist for psychiatric problem 
Not collected
2000 
Physical health 

 
 Seen doctor after an accident 
1991 
2000
 Seen doctor after a violent assault mugging or sexual assault 
1991 
2000 
Criminal justice experience 

 
 Arrested by police 
2000
2000
 Formally cautioned by police 
2000
2000
 Been found guilty in court 
2000
2000
Substance misuse

 
 Alcohol problem (CAGE score ≥2)
1991
2000
 Smoke every day
1991
2000
 Lifetime illicit drug use 
2000
2000
Lifestyle

 
 Obese (BMI >30) 
1991
2000
 Regular exercise 
1991
2000
 Fruit more than once a day 
1991
2000
 Salad or raw vegetables once a day 
1991
2000

Table S2. Drug use among participants according to whether they have been homeless (n = 23,678)

Homeless

1958 cohort
1970 cohort

No
Yes
P-value 
No
Yes
P-value
 Lifetime illicit drug use 


 Cannabis
28.0 (3283)
52.1 (392)
<0.001
49.1 (5,122)
71.7 (552)
<0.001
 Ecstasy
2.1 (247)
6.1 (46)
<0.001
14.6 (1,522)
33.3 (256)
<0.001
 Amphetamines
6.9 (814)
21.2 (159)
<0.001
 20.9 (2,180)
44.6 (343)
<0.001
 LSD 
4.0 (468)
13.9 (104)
<0.001
 12.6 (1,314)
32.0 (246)
<0.001
 Poppers
4.1 (481)
13.5 (102)
<0.001
19.2 (2,002)
35.8 (276)
<0.001
 Magic mushrooms
5.3 (624)
20.2 (152)
<0.001
12.9 (1,346)
31.3 (241)
<0.001
 Cocaine
4.0 (465)
11.7 (88)
<0.001
12.6 (1,314)
27.3 (200)
<0.001
 Temazepam
3.2 (375)
8.5 (64)
<0.001
4.4 (461)
16.8 (129)
<0.001
 Ketamine
0.3 (39)
0.6 (4)
0.40
1.9 (198)
9.2 (71)
<0.001
 Crack
0.5 (57)
1.1 (8)
0.06
1.3 (136)
8.6 (66)
<0.001
 Heroin
0.8 (95)
4.6 (35)
<0.001
1.2 (125)
9.6 (74)
<0.001
 Methadone
0.6 (65)
1.5 (11)
0.01
0.1 (10)
6.3 (49)
<0.001
 Other drug a
..
..
..
3.0 (313)
8.5 (65)
<0.001
Results are % (N) of participants unless stated otherwise. Data collected at 33 and 42-years in the 1958 and 30-years of age in the 1970 cohort. 
a Information not collected in the 1958 cohort. LSD = Lysergic acid diethylamide

A picture containing text, receipt

Description automatically generated
Figure S2. Association between homelessness and mortality after adjusting for different substances (n = 23,678)
Reference category is never been homeless. Smoking (daily smoker or not), having a possible alcohol problem (CAGE score ≥ 2) and ever having used illicit drugs (cannabis, ecstasy, amphetamines, LSD, poppers, magic mushrooms, cocaine, temazepam, ketamine, crack, heroin, methadone, other). 
HR: hazard ratio; CI: confidence interval.


A picture containing text, receipt

Description automatically generated
Figure S3. Association between homelessness and mortality in participants with no missing data (n = 19,247)
Reference category is never been homeless. Multivariable model comprises all covariates above. 
HR: hazard ratio; CI: confidence interval

Diagram, schematic

Description automatically generatedFigure S4. Association between type of residence and mortality in participants with no missing data (n = 19,247)
Reference category is never been homeless. Multivariable model comprises all covariates above. 
HR: hazard ratio; CI: confidence interval 

A picture containing text, receipt

Description automatically generated
Figure S5. Association between homelessness and mortality after adjusting for different substances in participants with no missing data (n = 19,247)
Reference category is never been homeless. Smoking (daily smoker or not), having a possible alcohol problem (CAGE score ≥2) and ever having used illicit drugs (cannabis, ecstasy, amphetamines, LSD, poppers, magic mushrooms, cocaine, temazepam, ketamine, crack, heroin, methadone, other). 
HR: hazard ratio; CI: confidence interval.
